# Supplementary material for: Berberine Stabilizes the Arrhythmogenic Substrate in Obese Rats by Klotho-Mediated Attenuation of Oxidative Stress and Inflammation
Source: Int J Mol Sci. 2026 Jun 26;27(13):5769. doi: 10.3390/ijms27135769 (PMC13362301; doi:10.3390/ijms27135769)
Supplement: Supplementary file 1 [file ijms-27-05769-s001.zip]

Archive with 1 entries (1 files):
- ijms-4341537-supplementary.pdf
